# Supplementary material for: Evaluating the relationship between conditional cash transfer programme on preterm births: a retrospective longitudinal study using the 100 million Brazilian cohort
Source: BMC Public Health. 2024 Mar 5;24:713. doi: 10.1186/s12889-024-18152-2 (PMC10916064; doi:10.1186/s12889-024-18152-2)
Supplement: Supplementary file 1 — Supplementary Material 1 [file 12889_2024_18152_MOESM1_ESM.xlsx]

## Sheet: Planilha1
Table S3. Sociodemographic, gestational, and household characteristics in relation to preterm birth outcomes and whether or not the mother received Bolsa Familia (BF) during pregnancy.
Covariable	Outcome 1a						Outcome 2b						Outcome 3c						Outcome 4d
	BF		Non-BF		Total		BF		Non-BF		Total		BF		Non-BF		Total		BF		Non-BF		Total
	n	%	n	%	n	%	n	%	n	%	n	%	n	%	n	%	n	%	n	%	n	%	n	%
Sociodemographic characteristics
Cohort time (years)
≥ 5	541943	79.8	230794	65.6	772737	75.0	535825	79.8	227712	65.6	763537	74.9	485559	79.8	208019	65.6	693578	75.0	482695	79.8	207003	65.7	689698	75.0
< 5	137422	20.2	120894	34.4	258316	25.0	135852	20.2	119476	34.4	255328	25.1	122669	20.2	108834	34.4	231503	25.0	121955	20.2	108264	34.3	230219	25.0
Missing data*	0	0	0	0	0	0	0	0	0	0	0	0	0	0	0	0	0	0	0	0	0	0	0	0
Maternal education (years)
0-7	247017	37.2	75569	21.9	322586	32.0	244031	37.2	74492	21.8	318523	31.9	218188	36.7	66983	21.5	285171	31.5	216634	36.7	66526	21.5	283160	31.4
8-11	395167	59.5	231258	67.0	626425	62.1	390821	59.5	228382	67.0	619203	62.1	356609	60.0	209228	67.2	565837	62.5	354733	60.0	208302	67.3	563035	62.5
≥ 12	21688	3.3	38542	11.2	60230	6.0	21487	3.3	38072	11.2	59559	6.0	19687	3.3	34971	11.2	54658	6.0	19612	3.3	34783	11.2	54395	6.0
Missing data*	15493	2.3	6319	1.8	21812	2.1	15338	2.3	6242	1.8	21580	2.1	13744	2.3	5671	1.8	19415	2.1	13671	2.3	5656	1.8	19327	2.1
Maternal race/skin colour
White	150021	23.2	120821	37.6	270842	28.0	148398	23.2	119335	37.6	267733	28.0	134874	23.3	109197	37.7	244071	28.1	134167	23.4	108667	37.7	242834	28.2
Black or mixed-race	488028	75.6	199998	62.2	688026	71.1	482411	75.6	197360	62.1	679771	71.1	436598	75.6	179764	62.0	616362	71.0	433933	75.5	178826	62.0	612759	71.0
Indigenous	7476	1.2	944	0.3	8420	0.9	7377	1.2	935	0.3	8312	0.9	6331	1.1	812	0.3	7143	0.8	6266	1.1	809	0.3	7075	0.8
Missing data*	33840	5.0	29925	8.5	63765	6.2	33491	5.0	29558	8.5	63049	6.2	30425	5.0	27080	8.6	57505	6.2	30284	5.0	26965	8.6	57249	6.2
Maternal age (years)
20-34	453085	66.7	254436	72.3	707521	68.6	448727	66.8	251481	72.4	700208	68.7	410417	67.5	231112	72.9	641529	69.3	408431	67.6	230071	73.0	638502	69.4
10-19	162169	23.9	47146	13.4	209315	20.3	159711	23.8	46353	13.4	206064	20.2	141497	23.2	41504	13.1	183001	19.8	140321	23.2	41279	13.1	181600	19.7
35-49	64110	9.4	50106	14.3	114216	11.1	63238	9.4	49354	14.2	112592	11.1	56313	9.3	44237	14.0	100550	10.9	55897	9.2	43917	13.9	99814	10.9
Missing data*	1	0.0	0	0.0	1	0.0	1	0.0	0	0.0	1	0.0	1	0.0	0	0.0	1	0.0	1	0.0	0	0.0	1	0.0
Marital status
Marriage/civil partnership	369049	55.2	206642	59.5	575691	56.7	365244	55.3	204210	59.6	569454	56.7	331241	55.3	186576	59.6	517817	56.8	329520	55.4	185652	59.7	515172	56.8
Single/divorced/widow	299555	44.8	140500	40.5	440055	43.3	295799	44.7	138502	40.4	434301	43.3	267420	44.7	126186	40.4	393606	43.2	265622	44.6	125548	40.3	391170	43.2
Missing data*	10761	1.6	4546	1.3	15307	1.5	10634	1.6	4476	1.3	15110	1.5	9567	1.6	4091	1.3	13658	1.5	9508	1.6	4067	1.3	13575	1.5
Gestational characteristics
Adequacy of prenatal care
Adequate	509551	77.4	285637	84.1	795188	79.7	504548	77.5	282302	84.2	786850	79.8	457347	77.5	257714	84.2	715061	79.8	454978	77.6	256513	84.3	711491	79.9
Inadequate	149004	22.6	53907	15.9	202911	20.3	146836	22.5	53006	15.8	199842	20.2	132475	22.5	48266	15.8	180741	20.2	131413	22.4	47931	15.7	179344	20.1
Missing data*	20810	3.1	12144	3.5	32954	3.2	20293	3.0	11880	3.4	32173	3.2	18406	3.0	10873	3.4	29279	3.2	18259	3.0	10823	3.4	29082	3.2
Type of delivery
Vaginal	362402	53.4	144465	41.1	506867	49.3	357875	53.4	142304	41.1	500179	49.2	322557	53.1	129333	40.9	451890	48.9	320982	53.2	129092	41.0	450074	49.0
C-section	315593	46.6	206648	58.9	522241	50.7	312449	46.6	204321	58.9	516770	50.8	284471	46.9	187007	59.1	471478	51.1	282475	46.8	185670	59.0	468145	51.0
Missing data*	1370	0.2	575	0.2	1945	0.2	1353	0.2	563	0.2	1916	0.2	1200	0.2	513	0.2	1713	0.2	1193	0.2	505	0.2	1698	0.2
Household characteristics
Geographical region
South	45803	6.7	49242	14.0	95045	9.2	45279	6.7	48631	14.0	93910	9.2	41217	6.8	44636	14.1	85853	9.3	41007	6.8	44427	14.1	85434	9.3
North	115480	17.0	40065	11.4	155545	15.1	114067	17.0	39594	11.4	153661	15.1	101436	16.7	35714	11.3	137150	14.8	100655	16.6	35517	11.3	136172	14.8
Northeast	309353	45.5	96372	27.4	405725	39.3	306177	45.6	95220	27.4	401397	39.4	278121	45.7	87069	27.5	365190	39.5	276683	45.8	86647	27.5	363330	39.5
Southeast	162667	23.9	126896	36.1	289563	28.1	160622	23.9	125135	36.0	285757	28.0	146066	24.0	114249	36.1	260315	28.1	145139	24.0	113688	36.1	258827	28.1
Central-West	46062	6.8	39113	11.1	85175	8.3	45532	6.8	38608	11.1	84140	8.3	41388	6.8	35185	11.1	76573	8.3	41166	6.8	34988	11.1	76154	8.3
Missing data*	0	0	0	0	0	0	0	0	0	0	0	0	0	0	0	0	0	0	0	0	0	0	0	0
Household location
Urban	437656	66.4	272830	81.4	710486	71.4	432390	66.3	269208	81.4	701598	71.4	391351	66.3	245491	81.3	636842	71.4	389017	66.3	244251	81.3	633268	71.4
Rural	221863	33.6	62300	18.6	284163	28.6	219609	33.7	61631	18.6	281240	28.6	199001	33.7	56393	18.7	255394	28.6	197837	33.7	56112	18.7	253949	28.6
Missing data*	19846	2.9	16558	4.7	36404	3.4	19678	2.9	16349	4.7	36027	3.4	17876	2.9	14969	4.7	32845	3.5	17796	2.9	14904	4.7	32700	3.5
Household conditions
All favorable conditions	156357	24.1	129949	40.2	286306	29.4	154415	24.1	128167	40.1	282582	29.4	140095	24.1	116826	40.1	256921	29.4	139307	24.1	116254	40.1	255561	29.5
1 unfavorable condition	143910	22.2	88011	27.2	231921	23.8	142180	22.1	86871	27.2	142180	23.8	129222	22.2	79282	27.2	208504	23.9	128454	22.2	78922	27.2	207376	23.9
2 unfavorable conditions	105635	16.3	47090	14.6	152725	15.7	104459	16.3	46527	14.6	104459	15.7	94538	16.3	42589	14.6	137127	15.7	94064	16.3	42340	14.6	136404	15.7
3 unfavorable conditions	102880	15.9	32419	10.0	135299	13.9	101801	15.9	32040	10.0	101801	13.9	92357	15.9	29336	10.1	121693	14.0	91814	15.9	29175	10.1	120989	13.9
4-5 unfavorable conditions	140392	21.6	26071	8.1	166463	17.1	138927	21.6	25763	8.1	138927	17.1	124935	21.5	23461	8.0	148396	17.0	124082	21.5	23339	8.0	147421	17.0
Missing data*	30191	4.44	28148	8.0	58339	5.7	29895	4.5	27820	8.0	57715	5.7	27081	4.4	25359	8.0	52440	5.7	26929	4.4	25237	8.0	52166	5.7
Overcrowding
≤2 people per room	547699	87.8	295882	95.0	843581	90.2	541545	87.8	292069	95.0	833614	90.2	491519	88.0	266725	95.0	758244	90.3	488709	88.0	265388	95.0	754097	90.4
>2 people per room	76349	12.2	15651	5.0	92000	9.8	75347	12.2	15438	5.0	90785	9.8	67140	12.0	13956	5.0	81096	9.7	66656	12.0	13871	5.0	80527	9.6
Missing data*	55317	8.1	40155	11.4	95472	9.3	54785	8.2	39681	11.4	94466	9.4	49569	8.2	36172	11.4	85741	9.4	49285	8.2	36008	11.4	85293	9.4
DMI
1st tertile (worst)	268460	39.5	170182	48.4	438642	42.5	265249	39.5	167927	48.4	433176	42.5	240854	39.6	153275	48.4	394129	42.6	239407	39.6	152446	48.4	391853	42.6
2nd tertile	243510	35.8	130184	37.0	373694	36.2	240758	35.8	128577	37.0	369335	36.3	217993	35.8	117441	37.1	335434	36.3	216715	35.8	116950	37.1	333665	36.3
3rd tertile (best)	167385	24.6	51311	14.6	218696	21.2	165660	24.7	50673	14.6	216333	21.2	149373	24.6	46126	14.6	195499	21.1	148520	24.6	45860	14.5	194380	21.1
Missing data*	10	0.0	11	0.0	21	0.0	10	0.0	11	0.0	21	0.0	8	0.0	11	0.0	19	0.0	8	0.0	11	0.0	19	0.0
a1=all preterm births (PTB), 0=at term newborns.
b1=moderate-to-late PTB, 0=at term newborns.
c1=severe PTB, 0=at term newborns.
d1=extreme PTB, 0=at term newborns.
*Percentage was not included when counting the categories.
